# Supplementary material for: Population-Based Analysis of the Immunoglobulin G Response to Different COVID-19 Vaccines in Brazil
Source: Vaccines (Basel). 2022 Dec 22;11(1):21. doi: 10.3390/vaccines11010021 (PMC9862407; doi:10.3390/vaccines11010021)
Supplement: Supplementary file 1 [file vaccines-11-00021-s001.zip]

Archive with 1 entries (1 files):
- vaccines-2014754-supplementary.pdf
